# Supplementary material for: Circulating Free miRNAs as Liquid Biopsy Biomarkers for Early Detection of Breast Cancer in Peruvian Women
Source: Cancers (Basel). 2026 Jun 9;18(12):1883. doi: 10.3390/cancers18121883 (PMC13297568; doi:10.3390/cancers18121883)
Supplement: Supplementary file 1 [file cancers-18-01883-s001.zip]

Archive with 1 entries (1 files):
- cancers-4298190-supplementary.pdf
